# Supplementary material for: The Prevalence and Severity of Sick Leave due to Low Back Disorders among Workers in Slovenia: Analysis of National Data across Gender, Age and Classification of Economic Activities
Source: Int J Environ Res Public Health. 2021 Dec 23;19(1):131. doi: 10.3390/ijerph19010131 (PMC8750890; doi:10.3390/ijerph19010131)
Supplement: Supplementary file 1 [file ijerph-19-00131-s001.zip]

Archive with 1 entries (1 files):
- ijerph-1484903-supplementary.pdf
